# Supplementary material for: Regulatory mechanism of ABCB1 transcriptional repression by HDAC5 in rat hepatocytes under hypoxic environment
Source: Front Physiol. 2025 Apr 8;16:1520246. doi: 10.3389/fphys.2025.1520246 (PMC12011715; doi:10.3389/fphys.2025.1520246)
Supplement: Supplementary file 5 [file DataSheet8.zip]

Archive with 20 entries (15 files):
- SAHA TSA and Bufexamac-P-gp and H3K9ac/Bufexamac-P-gp/
- SAHA TSA and Bufexamac-P-gp and H3K9ac/Bufexamac-P-gp/P-gp.tif
- SAHA TSA and Bufexamac-P-gp and H3K9ac/Bufexamac-P-gp/Western blot membrane cutting..tif
- SAHA TSA and Bufexamac-P-gp and H3K9ac/Bufexamac-P-gp/Whole Western blot membrane..tif
- SAHA TSA and Bufexamac-P-gp and H3K9ac/Bufexamac-P-gp/a┬-actin.tif
- SAHA TSA and Bufexamac-P-gp and H3K9ac/TSA SAHA-P-gp SAHA-BU-H3K9/
- SAHA TSA and Bufexamac-P-gp and H3K9ac/TSA SAHA-P-gp SAHA-BU-H3K9/SAHA and Bufexamac-H3K9ac/
- SAHA TSA and Bufexamac-P-gp and H3K9ac/TSA SAHA-P-gp SAHA-BU-H3K9/SAHA and Bufexamac-H3K9ac/SAHA and Bufexamac-H3K9ac.tif
- SAHA TSA and Bufexamac-P-gp and H3K9ac/TSA SAHA-P-gp SAHA-BU-H3K9/SAHA and Bufexamac-H3K9ac/SAHA and Bufexamac-Western blot membrane cutting..tif
- SAHA TSA and Bufexamac-P-gp and H3K9ac/TSA SAHA-P-gp SAHA-BU-H3K9/SAHA and Bufexamac-H3K9ac/SAHA and Bufexamac-a┬-actin.tif
- SAHA TSA and Bufexamac-P-gp and H3K9ac/TSA SAHA-P-gp SAHA-BU-H3K9/SAHA and Bufexamac-H3K9ac/SAHA-H3K9ac.tif
- SAHA TSA and Bufexamac-P-gp and H3K9ac/TSA SAHA-P-gp SAHA-BU-H3K9/TSA and SAHA-P-gp/
- SAHA TSA and Bufexamac-P-gp and H3K9ac/TSA SAHA-P-gp SAHA-BU-H3K9/TSA and SAHA-P-gp/SAHA-P-gp.tif
- SAHA TSA and Bufexamac-P-gp and H3K9ac/TSA SAHA-P-gp SAHA-BU-H3K9/TSA and SAHA-P-gp/TSA and Bufexamac-Western blot membrane cutting..tif
- SAHA TSA and Bufexamac-P-gp and H3K9ac/TSA SAHA-P-gp SAHA-BU-H3K9/TSA and SAHA-P-gp/TSA and SAHA-P-gp.tif
- SAHA TSA and Bufexamac-P-gp and H3K9ac/TSA SAHA-P-gp SAHA-BU-H3K9/TSA and SAHA-P-gp/TSA and SAHA-a┬-actin.tif
- SAHA TSA and Bufexamac-P-gp and H3K9ac/TSA SAHA-P-gp SAHA-BU-H3K9/Whole Western blot membrane..tif
- SAHA TSA and Bufexamac-P-gp and H3K9ac/TSA-H3K9ac/
- SAHA TSA and Bufexamac-P-gp and H3K9ac/TSA-H3K9ac/H3K9ac.tif
- SAHA TSA and Bufexamac-P-gp and H3K9ac/TSA-H3K9ac/a┬-actin.tif
