# Supplementary material for: Regulatory mechanism of ABCB1 transcriptional repression by HDAC5 in rat hepatocytes under hypoxic environment
Source: Front Physiol. 2025 Apr 8;16:1520246. doi: 10.3389/fphys.2025.1520246 (PMC12011715; doi:10.3389/fphys.2025.1520246)
Supplement: Supplementary file 6 [file DataSheet9.zip]

Archive with 4 entries (4 files):
- SAHA-SP1/SP1.tif
- SAHA-SP1/Western blot membrane cutting..tif
- SAHA-SP1/Whole Western blot membrane..tif
- SAHA-SP1/a┬-actin.tif
