# Supplementary material for: Regulatory mechanism of ABCB1 transcriptional repression by HDAC5 in rat hepatocytes under hypoxic environment
Source: Front Physiol. 2025 Apr 8;16:1520246. doi: 10.3389/fphys.2025.1520246 (PMC12011715; doi:10.3389/fphys.2025.1520246)
Supplement: Supplementary file 7 [file DataSheet4.zip]

Archive with 2 entries (2 files):
- Normoxia vs Hypoxia-HDAC5/HDAC5.tif
- Normoxia vs Hypoxia-HDAC5/a┬-actin.tif
