# Supplementary material for: Regulatory mechanism of ABCB1 transcriptional repression by HDAC5 in rat hepatocytes under hypoxic environment
Source: Front Physiol. 2025 Apr 8;16:1520246. doi: 10.3389/fphys.2025.1520246 (PMC12011715; doi:10.3389/fphys.2025.1520246)
Supplement: Supplementary file 8 [file DataSheet1.zip]

Archive with 49 entries (31 files):
- CO-IP/endogenous immunoprecipitation/
- CO-IP/endogenous immunoprecipitation/IgG/
- CO-IP/endogenous immunoprecipitation/IgG/HDAC5.tif
- CO-IP/endogenous immunoprecipitation/IgG/P-gp.tif
- CO-IP/endogenous immunoprecipitation/IgG/SP1.tif
- CO-IP/endogenous immunoprecipitation/input/
- CO-IP/endogenous immunoprecipitation/input/HDAC5.tif
- CO-IP/endogenous immunoprecipitation/input/P-gp.tif
- CO-IP/endogenous immunoprecipitation/input/SP1.tif
- CO-IP/endogenous immunoprecipitation/IP HDAC5 +IB P-gp+IB SP1/
- CO-IP/endogenous immunoprecipitation/IP HDAC5 +IB P-gp+IB SP1/P-gp.tif
- CO-IP/endogenous immunoprecipitation/IP HDAC5 +IB P-gp+IB SP1/SP1.tif
- CO-IP/endogenous immunoprecipitation/IP P-gp +IB SP1+IB HDAC5/
- CO-IP/endogenous immunoprecipitation/IP P-gp +IB SP1+IB HDAC5/HDAC5.tif
- CO-IP/endogenous immunoprecipitation/IP P-gp +IB SP1+IB HDAC5/SP1.tif
- CO-IP/endogenous immunoprecipitation/IP SP1 +IB P-gp+IB HDAC5/
- CO-IP/endogenous immunoprecipitation/IP SP1 +IB P-gp+IB HDAC5/HDAC5.tif
- CO-IP/endogenous immunoprecipitation/IP SP1 +IB P-gp+IB HDAC5/P-gp.tif
- CO-IP/exogenous immunoprecipitation/
- CO-IP/exogenous immunoprecipitation/cotransfection/
- CO-IP/exogenous immunoprecipitation/cotransfection/IP HDAC5-Myc+ IB SP1-Flag/
- CO-IP/exogenous immunoprecipitation/cotransfection/IP HDAC5-Myc+ IB SP1-Flag/HDAC5-Myc.tif
- CO-IP/exogenous immunoprecipitation/cotransfection/IP HDAC5-Myc+ IB SP1-Flag/SP1-Flag.tif
- CO-IP/exogenous immunoprecipitation/cotransfection/IP HDAC5-Myc+IB P-gp-HA/
- CO-IP/exogenous immunoprecipitation/cotransfection/IP HDAC5-Myc+IB P-gp-HA/HDAC5-Myc.tif
- CO-IP/exogenous immunoprecipitation/cotransfection/IP HDAC5-Myc+IB P-gp-HA/P-gp-HA.tif
- CO-IP/exogenous immunoprecipitation/cotransfection/IP P-gp-HA+IB HDAC5-Myc/
- CO-IP/exogenous immunoprecipitation/cotransfection/IP P-gp-HA+IB HDAC5-Myc/HDAC5-Myc.tif
- CO-IP/exogenous immunoprecipitation/cotransfection/IP P-gp-HA+IB HDAC5-Myc/P-gp-HA.tif
- CO-IP/exogenous immunoprecipitation/cotransfection/IP SP1-Flag+IB HDAC5-Myc+ IP-P-gp-HA+ IB SP1-Flag/
- CO-IP/exogenous immunoprecipitation/cotransfection/IP SP1-Flag+IB HDAC5-Myc+ IP-P-gp-HA+ IB SP1-Flag/HDAC5-Myc.tif
- CO-IP/exogenous immunoprecipitation/cotransfection/IP SP1-Flag+IB HDAC5-Myc+ IP-P-gp-HA+ IB SP1-Flag/P-gp-HA.tif
- CO-IP/exogenous immunoprecipitation/cotransfection/IP SP1-Flag+IB HDAC5-Myc+ IP-P-gp-HA+ IB SP1-Flag/SP1-Flag.tif
- CO-IP/exogenous immunoprecipitation/cotransfection/IP SP1-Flag+IB P-gp-HA/
- CO-IP/exogenous immunoprecipitation/cotransfection/IP SP1-Flag+IB P-gp-HA/SP1-Flag.tif
- CO-IP/exogenous immunoprecipitation/input/
- CO-IP/exogenous immunoprecipitation/input/P-gp-HA+HDAC5-Myc input/
- CO-IP/exogenous immunoprecipitation/input/P-gp-HA+HDAC5-Myc input/P-gp-HA+HDAC5-Myc-HDAC5-Myc input.tif
- CO-IP/exogenous immunoprecipitation/input/P-gp-HA+HDAC5-Myc input/P-gp-HA+HDAC5-Myc-P-gp-HA input.tif
- CO-IP/exogenous immunoprecipitation/input/SP1-Flag+HDAC5-Myc input/
- CO-IP/exogenous immunoprecipitation/input/SP1-Flag+HDAC5-Myc input/SP1-Flag+HDAC5-Myc-HDAC5-Myc input.tif
- CO-IP/exogenous immunoprecipitation/input/SP1-Flag+HDAC5-Myc input/SP1-Flag+HDAC5-Myc-SP1-Flag input.tif
- CO-IP/exogenous immunoprecipitation/input/SP1-Flag+P-gp-HA input/
- CO-IP/exogenous immunoprecipitation/input/SP1-Flag+P-gp-HA input/SP1-Flag+P-gp-HA-P-gp-HA input.tif
- CO-IP/exogenous immunoprecipitation/input/SP1-Flag+P-gp-HA input/SP1-Flag+P-gp-HA-SP1-Flag-Input.tif
- CO-IP/exogenous immunoprecipitation/Single gene transfection/
- CO-IP/exogenous immunoprecipitation/Single gene transfection/HDAC5-Myc.tif
- CO-IP/exogenous immunoprecipitation/Single gene transfection/P-gp-HA.tif
- CO-IP/exogenous immunoprecipitation/Single gene transfection/SP1-Flag.tif
