# Supplementary material for: Regulatory mechanism of ABCB1 transcriptional repression by HDAC5 in rat hepatocytes under hypoxic environment
Source: Front Physiol. 2025 Apr 8;16:1520246. doi: 10.3389/fphys.2025.1520246 (PMC12011715; doi:10.3389/fphys.2025.1520246)
Supplement: Supplementary file 9 [file DataSheet10.zip]

Archive with 12 entries (10 files):
- siHDAC5-P-gp and HDAC5 and H3K9ac/siHDAC5-H3K9ac/
- siHDAC5-P-gp and HDAC5 and H3K9ac/siHDAC5-H3K9ac/H3K9ac.tif
- siHDAC5-P-gp and HDAC5 and H3K9ac/siHDAC5-H3K9ac/H3K9ac-1.tif
- siHDAC5-P-gp and HDAC5 and H3K9ac/siHDAC5-H3K9ac/Western blot membrane cutting.tif
- siHDAC5-P-gp and HDAC5 and H3K9ac/siHDAC5-H3K9ac/Whole Western blot membrane.tif
- siHDAC5-P-gp and HDAC5 and H3K9ac/siHDAC5-H3K9ac/a┬-actin.tif
- siHDAC5-P-gp and HDAC5 and H3K9ac/siHDAC5-P-gp and HDAC5/
- siHDAC5-P-gp and HDAC5 and H3K9ac/siHDAC5-P-gp and HDAC5/HDAC5.tif
- siHDAC5-P-gp and HDAC5 and H3K9ac/siHDAC5-P-gp and HDAC5/P-gp.tif
- siHDAC5-P-gp and HDAC5 and H3K9ac/siHDAC5-P-gp and HDAC5/Western blot membrane cutting..tif
- siHDAC5-P-gp and HDAC5 and H3K9ac/siHDAC5-P-gp and HDAC5/Whole Western blot membrane..tif
- siHDAC5-P-gp and HDAC5 and H3K9ac/siHDAC5-P-gp and HDAC5/a┬-actin.tif
