# Supplementary material for: Regulatory mechanism of ABCB1 transcriptional repression by HDAC5 in rat hepatocytes under hypoxic environment
Source: Front Physiol. 2025 Apr 8;16:1520246. doi: 10.3389/fphys.2025.1520246 (PMC12011715; doi:10.3389/fphys.2025.1520246)
Supplement: Supplementary file 11 [file DataSheet12.zip]

Archive with 5 entries (5 files):
- siSP1-P-gp/P-gp.tif
- siSP1-P-gp/SP1.tif
- siSP1-P-gp/Western blot membrane cutting..tif
- siSP1-P-gp/Whole Western blot membrane..tif
- siSP1-P-gp/a┬-actin.tif
