# Supplementary material for: Regulatory mechanism of ABCB1 transcriptional repression by HDAC5 in rat hepatocytes under hypoxic environment
Source: Front Physiol. 2025 Apr 8;16:1520246. doi: 10.3389/fphys.2025.1520246 (PMC12011715; doi:10.3389/fphys.2025.1520246)
Supplement: Supplementary file 12 [file DataSheet2.zip]

Archive with 15 entries (12 files):
- fluorescence co-localisation/P-gp-HA+HDAC5-Myc/
- fluorescence co-localisation/P-gp-HA+HDAC5-Myc/GREEN HDAC5-Myc  40X.tif
- fluorescence co-localisation/P-gp-HA+HDAC5-Myc/P+H DAPI 40X.tif
- fluorescence co-localisation/P-gp-HA+HDAC5-Myc/P+H RED P-gp-HA 40X.tif
- fluorescence co-localisation/P-gp-HA+HDAC5-Myc/P-gp-HA+HDAC5-Myc 40X-M.tif
- fluorescence co-localisation/P-gp-HA+SP1-Flag/
- fluorescence co-localisation/P-gp-HA+SP1-Flag/P+S DAPI-1 40x.tif
- fluorescence co-localisation/P-gp-HA+SP1-Flag/P+S GREEN-SP1-Flag 40x.tif
- fluorescence co-localisation/P-gp-HA+SP1-Flag/P+S red P-gp-HA 40x.tif
- fluorescence co-localisation/P-gp-HA+SP1-Flag/P-gp-HA+SP1-Flag  40x-M.tif
- fluorescence co-localisation/SP1-Flag+HDAC5-Myc/
- fluorescence co-localisation/SP1-Flag+HDAC5-Myc/S+H DAPI 40x.tif
- fluorescence co-localisation/SP1-Flag+HDAC5-Myc/S+H GERRN-SP1-Flag 40x.tif
- fluorescence co-localisation/SP1-Flag+HDAC5-Myc/S+H red-HDAC5-Myc 40x.tif
- fluorescence co-localisation/SP1-Flag+HDAC5-Myc/SP1-Flag+HDAC5-Myc 40X-m.tif
