# Supplementary material for: Regulatory mechanism of ABCB1 transcriptional repression by HDAC5 in rat hepatocytes under hypoxic environment
Source: Front Physiol. 2025 Apr 8;16:1520246. doi: 10.3389/fphys.2025.1520246 (PMC12011715; doi:10.3389/fphys.2025.1520246)
Supplement: Supplementary file 14 [file DataSheet7.zip]

Archive with 9 entries (8 files):
- SAHA TSA and Bufexamac-HDAC5/Bufexamac-HDAC5.tif
- SAHA TSA and Bufexamac-HDAC5/Bufexamac-a┬-actin.tif
- SAHA TSA and Bufexamac-HDAC5/SAHA andBufexamac-Western blot membrane cutting/
- SAHA TSA and Bufexamac-HDAC5/SAHA andBufexamac-Western blot membrane cutting/Western blot membrane cutting..tif
- SAHA TSA and Bufexamac-HDAC5/SAHA andBufexamac-Western blot membrane cutting/Western blot membrane cutting1.tif
- SAHA TSA and Bufexamac-HDAC5/SAHA-HDAC5.tif
- SAHA TSA and Bufexamac-HDAC5/SAHA-a┬-actin.tif
- SAHA TSA and Bufexamac-HDAC5/TSA-HDAC5.tif
- SAHA TSA and Bufexamac-HDAC5/TSA-a┬-actin.tif
